# Supplementary material for: Low pathogenic avian influenza virus isolates with different levels of defective genome segments vary in pathogenicity and transmission efficiency
Source: Vet Res. 2020 Aug 28;51:108. doi: 10.1186/s13567-020-00833-6 (PMC7453376; doi:10.1186/s13567-020-00833-6)
Supplement: Supplementary file 1 — Additional file 1. Frequency of variants found in viral populations of virus stocks and swabs collected from infected turkeys and results of quantitative analysis of virus shedding. [file 13567_2020_833_MOESM1_ESM.xlsx]

## Sheet: 95.95(DVG-high) variants
Gene segment	Position	Ref nt	Var nt	Frequency [%]
PB2	2023	T	C	26.2
PB1	30	G	A	7.4		Ref nt - nucleotide in the reference sequence (consensus sequence of 95/95(DVG-high)
	180	G	A	7.3		Var nt - variant nucleotide
	951	G	T	10.8
	1230	C	A	40.1
PA	48	T	C	17.5
	182	T	C	7
	574	C	A	39
	1748	G	A	21.2
HA	657	A	G	27.1
	1380	A	G	25.6
NP	774	T	C	16.8
NA	1223	G	A	33.4
M	744	G	A	46.8
NS	203	T	G	25.3

## Sheet: 95.95(DVG-low) variants
Gene segment	Position	Ref nt	Var nt	Frequency [%]
PB1	180	G	A	100		Ref nt - nucleotide in the reference sequence (consensus sequence of 95/95(DVG-high)
	281	T	C	10.2		Var nt - variant nucleotide
	951	G	T	100
	1230	C	A	100
PA	1748	G	A	100
HA	781	A	G	21.3
NP	774	T	C	100
NA	1223	G	A	100
M	744	G	A	100
NS	294	A	G	5.8

## Sheet: 95.95(DVG-hi)_turkeys_variants
Gene segment	Position	Ref nt	Var nt	Frequency [%] in oropharyngeal swabs collected at 5 dpi										Frequency in 95/95(DVG-high) inoculum
				1_IN	2_IN	3_IN	4_IN	5_IN	1_DC	2_DC	3_DC	4_DC	5_DC
PB2	86	C	T									8				Ref nt - nucleotide in the reference sequence (consensus sequence of 95/95(DVG-high)
PB2	247	G	A					7								Var nt - variant nucleotide
PB2	2023	T	C					8.5						26.2		IN-inoculated
PB1	180	G	A	68.1				4.5			76.4		13.9	7.3		DC-direct contact
PB1	866	T	A								7.7
PB1	951	G	T	70.1				5			77.8		12.3	10.8
PB1	1062	A	C		6.2
PB1	1230	C	A	92.5			100	17	72.3	84.8	79.6	51.3	85.5	40.1
PB1	1320	A	G		100					6.1
PB1	1417	G	A							8.6
PB1	1527	G	A										12.4
PB1	1890	G	T				100		72.7	85.3		44.3	24.6
PA	48	T	C	11.8	100	100	100	31.2	100	100	41.1	96.9	72.9	17.5
PA	70	T	C							11.5
PA	182	T	C	11.2	100	100	100	30	100	100	30.5	95.8	74.6	7
PA	574	C	A		100			11		5.7				39
PA	666	C	A							29.6
PA	767	G	A								12.4
PA	885	G	A		57.5						4
PA	1151	G	A		37.2
PA	1748	G	A					12.9						21.2
HA	336	C	T								5.6
HA	338	A	G										21.4
HA	657	A	G	5.8			100	25.2	76.5	82.1		56.2	57.9	27.1
HA	714	G	A							8.7
HA	764	G	A								8
HA	1380	A	G	4.8			100	24.2	76	80.6		55.5	58.8	25.6
NP	80	C	T								54.7
NP	594	G	A				88
NP	774	T	C	16.1							6.4	2.9		16.8
NA	363	T	C							6.3
NA	390	T	C				100		79.5	82.9		59.4	33.8
NA	1223	G	A	12.6	100			32		12.8	67.6		10.1	33.4
M	574	A	G	4				26.6			3.9
M	594	G	A	22.7
M	700	C	A					11.1
M	744	G	A	20.9	100			50.7		9.3	89.9	2.3		46.8
NS	133	G	A				100		71.4	63		45.3	22
NS	157	G	A										25
NS	203	T	G	4.5		100		52.5	97.4	80.4		95.4	92.1	25.3

## Sheet: 95.95(DVG-low)_turkeys_variants
Gene segment	Position	Ref nt	Var nt	Frequency [%] in oropharyngeal swabs collected at 5 dpi															Frequency in 95/95(DVG-low) inoculum
				1_IN	2_IN	3_IN	4_IN	5_IN	1_DC	2_DC	3_DC	4_DC	5_DC	1_IC	2_IC	3_IC	4_IC	5_IC
PB2	795	C	T				8.3
PB2	954	A	G					8.2													Ref nt - nucleotide in the reference sequence (consensus sequence of 95/95(DVG-high)
PB2	1647	A	C					7.7													Var nt - variant nucleotide
PB2	1870	G	A														6				IN-inoculated
PB1	173	A	G				11.6														DC-direct contact
PB1	180	G	A	100	100	100	100	100	100	100	100	100	100	100	100	100	100	100	100		IC-indirect contact
PB1	242	G	A					7.1
PB1	287	A	G														5.1
PB1	945	T	C									15.8
PB1	951	G	T	100	100	100	100	100	100	100	100	100	100	100	100	100	100	100	100
PB1	1140	C	T								68.5				100		100	78.3
PB1	1230	C	A	100	100	100	100	100	100	100	100	100	100	100	100	100	100	100	100
PA	582	C	T						37.2				33
PA	1748	G	A	100	100	100	100	100	100	100	100	100	100	100	100	100	100	100	100
HA	542	G	A														11.3
HA	781	A	G		9.9	72			37.8	19		5.5	31.9			78.3			21.3
HA	984	G	A	11.5
HA	1023	A	G						37				28.7
HA	1207	G	A	13.8
HA	1310	T	A	6.1
HA	1345	C	A						41.8				44.4
NP	412	A	G						5.4
NP	774	T	C	100	100	100	100	100	100	100	100	100	100	100	100	100	100	100	100
NP	1236	C	T														9.1
NA	152	C	T						42.7				51.8
NA	657	C	T														11.1
NA	1223	G	A	100	100	100	100	100	100	100	100	100	100	100	100	100	100	100	100
M	474	G	T	77.4			44.4
M	543	G	A														5.6
M	611	A	G						38.6				37.4
M	744	G	A	100	100	100	100	100	100	100	100	100	100	100	100	100	100	100	100
M	837	G	A	5.2			7.4
NS	294	A	G		28.7			36.4	7.8			6.4

## Sheet: Shedding-chickens
	log10 eqEID50/1ml
Inoculum	Group	Bird no.	1 dpi		3dpi		5 dpi		7 dpi		10 dpi		14 dpi		HI titre			Abbreviations:
			OP	CL	OP	CL	OP	CL	OP	CL	OP	CL	OP	CL				OP - oropharyngeal swab
95/95(DVG-high)	inoculated	1_IN	4.74723	2.33012	3.97064	neg	4.71404	neg	neg	neg	neg	neg	neg	neg	16			CL - cloacal swab
		2_IN	5.88321	neg	3.56937	neg	4.03718	neg	3.67219	neg	neg	neg	neg	neg	16			neg - negative result
		3_IN	4.73155	neg	4.87486	neg	4.8758	neg	3.7723	neg	neg	neg	neg	neg	32			nt - not tested
		4_IN	4.65837	neg	neg	neg	2.94161	neg	neg	neg	neg	neg	neg	neg	16			dpi - days post inoculation
		5_IN	5.28583	neg	5.26116	neg	4.29015	neg	2.8107	neg	neg	neg	neg	neg	32
	direct contact	1_DC	nt	nt	neg	neg	neg	neg	neg	neg	neg	neg	neg	neg	<4			IN-inoculated
		2_DC	nt	nt	neg	neg	neg	neg	neg	neg	neg	neg	neg	neg	<4			DC-direct contact
		3_DC	nt	nt	neg	neg	neg	neg	neg	neg	neg	neg	neg	neg	<4			IC-indirect contact
		4_DC	nt	nt	neg	neg	neg	neg	neg	neg	neg	neg	neg	neg	<4
		5_DC	nt	nt	neg	neg	neg	neg	neg	neg	neg	neg	neg	neg	<4
	indirect contact	1_IC	nt	nt	neg	neg	neg	neg	neg	neg	neg	neg	neg	neg	<4
		2_IC	nt	nt	neg	neg	neg	neg	neg	neg	neg	neg	neg	neg	<4
		3_IC	nt	nt	neg	neg	neg	neg	neg	neg	neg	neg	neg	neg	<4
		4_IC	nt	nt	neg	neg	neg	neg	neg	neg	neg	neg	neg	neg	<4
		5_IC	nt	nt	neg	neg	neg	neg	neg	neg	neg	neg	neg	neg	<4
Inoculum	Group	Bird no.	1 dpi		3dpi		5 dpi		7 dpi		10 dpi		14 dpi		HI titre
			OP	CL	OP	CL	OP	CL	OP	CL	OP	CL	OP	CL
95/95(DVG-low)	inoculated	1_IN	2.96614	neg	neg	neg	neg	neg	neg	neg	neg	neg	neg	neg	<4
		2_IN	3.43136	neg	3.78675	neg	4.56229	neg	3.68034	neg	neg	neg	4.24055	neg	16
		3_IN	neg	neg	4.17026	neg	3.64048	neg	3.08279	neg	3.17026	neg	neg	neg	16
		4_IN	3.81757	neg	3.68931	neg	3.66558	neg	2.54158	neg	neg	neg	neg	neg	16
		5_IN	4.41996	neg	4.06446	neg	3.0086	neg	1.83059	neg	neg	neg	neg	neg	64
	direct contact	1_DC	nt	nt	neg	neg	neg	neg	neg	neg	neg	neg	neg	neg	<4
		2_DC	nt	nt	neg	neg	neg	neg	neg	neg	neg	neg	neg	neg	<4
		3_DC	nt	nt	neg	neg	neg	neg	neg	neg	neg	neg	neg	neg	<4
		4_DC	nt	nt	neg	neg	neg	neg	neg	neg	neg	neg	neg	neg	<4
		5_DC	nt	nt	neg	neg	neg	neg	neg	neg	neg	neg	neg	neg	<4
	indirect contact	1_IC	nt	nt	neg	neg	neg	neg	neg	neg	neg	neg	neg	neg	<4
		2_IC	nt	nt	neg	neg	neg	neg	neg	neg	neg	neg	neg	neg	<4
		3_IC	nt	nt	neg	neg	neg	neg	neg	neg	neg	neg	neg	neg	<4
		4_IC	nt	nt	neg	neg	neg	neg	neg	neg	neg	neg	neg	neg	<4
		5_IC	nt	nt	neg	neg	neg	neg	neg	neg	neg	neg	neg	neg	<4

## Sheet: Shedding-turkeys
	log10 eqEID50/1ml
Inoculum	Group	Bird no.	1 dpi		3dpi		5 dpi		7 dpi		10 dpi		14 dpi		HI titre			Abbreviations:
			OP	CL	OP	CL	OP	CL	OP	CL	OP	CL	OP	CL				OP - oropharyngeal swab
95/95(DVG-high)	inoculated	1_IN	4.80316	neg	6.27051	6.62291	6.06779	5.45216	4.80126	5.84652	4.55135	5.34143	3.32339	4.51361	128			CL - cloacal swab
		2_IN	2.13333	neg	5.0407	neg	6.35783	6.05912	5.95113	6.29849	4.04718	5.09236	neg	4.41988	32			neg - negative result
		3_IN	4.10367	neg	4.78433	neg	6.70707	5.82397	5.21603	neg	2.59695	neg	neg	neg	16			nt - not tested
		4_IN	4.59489	neg	5.41599	5.07789	5.52294	5.46114	4.81941	5.08255	2.85407	4.09662	neg	3.98164	64			dpi - days post inoculation
		5_IN	3.53864	neg	6.28015	3.91219	5.76264	2.67556	5.99927	5.80925	4.32701	5.24813	3.64941	neg	256
	direct contact	1_DC	nt	nt	5.69785	neg	7.01147	2.41493	6.2936	neg	4.80925	neg	3.72618	neg	64			IN-inoculated
		2_DC	nt	nt	5.06322	neg	5.61786	4.27562	4.93557	3.8246	3.41426	neg	3.28473	neg	64			DC-direct contact
		3_DC	nt	nt	5.73624	neg	4.92716	neg	4.85177	neg	2.9037	neg	neg	neg	32			IC-indirect contact
		4_DC	nt	nt	5.13365	neg	6.46137	neg	5.13575	neg	3.57029	neg	2.28831	neg	64
		5_DC	nt	nt	4.98953	neg	6.94121	2.14613	6.16705	2.98522	4.19953	4.06711	4.2218	5.36519	128
	indirect contact	1_IC	nt	nt	neg	neg	neg	neg	2.54898	neg	neg	neg	neg	neg	<4
		2_IC	nt	nt	neg	neg	neg	neg	2.98632	neg	neg	neg	neg	neg	<4
		3_IC	nt	nt	neg	neg	neg	neg	neg	neg	neg	neg	neg	neg	<4
		4_IC	nt	nt	neg	neg	neg	neg	2.6165	neg	neg	neg	neg	neg	<4
		5_IC	nt	nt	neg	neg	neg	neg	neg	neg	neg	neg	neg	neg	<4
Inoculum	Group	Bird no.	1 dpi		3dpi		5 dpi		7 dpi		10 dpi		14 dpi		HI titre
			OP	CL	OP	CL	OP	CL	OP	CL	OP	CL	OP	CL
95/95(DVG-low)	inoculated	1_IN	2.89094	neg	6.64324	2.26194	5.45439	neg	3.57801	2.68747	3.33158	neg	2.13405	neg	256
		2_IN	5.80773	neg	5.78997	5.17693	5.94878	4.85298	3.24626	4.20124	4.65403	4.7804	3.11572	3.16493	64
		3_IN	3.93869	neg	6.55021	2.50581	5.52391	4.84279	4.9647	4.76683
		4_IN	5.10294	neg	5.95846	3.50292	6.26563	3.4293	4.35201	4.05966	4.20495	4.52978
		5_IN	3.90589	neg	6.4966	7.34594	7.27758	5.1949
	direct contact	1_DC	nt	nt	4.76786	3.12364	5.96691	3.41036	6.35157	5.87173
		2_DC	nt	nt	6.21742	2.4615	6.57586	4.36752
		3_DC	nt	nt	6.11045	5.44376	5.98909	6.07527	5.72948	4.94524
		4_DC	nt	nt	6.3922	neg	7.0349	5.34116	5.43623	2.73431	4.05358	neg	2.93889	neg	64
		5_DC	nt	nt	5.96242	3.84407	5.87389	5.29776	5.39724	3.74469	4.26408	4.47454
	indirect contact	1_IC	nt	nt	neg	neg	5.93623	4.0986	5.09921	4.452	4.67297	5.40155	3.73645	4.28658	64
		2_IC	nt	nt	5.41601	neg	5.93774	2.62748	5.12856	3.95635	3.67638	2.50288	4.09695	3.59962	64
		3_IC	nt	nt	4.83108	neg	4.82691	3.50634	5.31219	3.31607	3.76491	6.34855
		4_IC	nt	nt	5.79216	neg	5.84867	5.33151	6.32128	5.91309
		5_IC	nt	nt	4.29548	2.20253	4.95058	2.6013	5.09508	3.27551	2.62192	2.22192	neg	3.46048	16
